# Supplementary material for: Association of Porphyromonas gingivalis with Acute Myocardial Infarction: A Systematic Review
Source: J Clin Med. 2026 Jul 20;15(14):5689. doi: 10.3390/jcm15145689 (PMC13413162; doi:10.3390/jcm15145689)
Supplement: Supplementary file 1 [file jcm-15-05689-s001.zip]

Archive with 1 entries (1 files):
- jcm-4426022-supplementary.pdf
